# Supplementary material for: Dynamic Evolution of Rht-1 Homologous Regions in Grass Genomes
Source: PLoS One. 2013 Sep 24;8(9):e75544. doi: 10.1371/journal.pone.0075544 (PMC3782514; doi:10.1371/journal.pone.0075544)
Supplement: Table S1 — Information of predicted genes from the assembled BACs of the wheat genomes. (XLS) [file pone.0075544.s007.xls]

## Sheet: Sheet1
Table S1. Information of predicted genes from the assemblied BACs of the wheat genomes
	Description	F／R	Genome	species	Feature	Support	Identity	Length	Genes and Function
Fragile-X-F-like	complete	R	A	diploid	Fragile-X-F-like	cDNA / EST	0.97	11558	Transmembrane Fragile-X-F protein
					3' UTR			274
					EXON14	cDNA / EST	0.97	89
					EXON13	cDNA / EST	0.97	80
					EXON12	cDNA / EST	0.97	81
					EXON11	cDNA / EST	0.93	70
					EXON10	cDNA / EST	0.93	75
					EXON9	cDNA / EST	0.99	206
					EXON8	cDNA / EST	0.99	250
					EXON7	cDNA / EST	0.99	46
					EXON6	cDNA / EST	0.99	70
					EXON5	cDNA / EST	0.99	70
					EXON4	cDNA / EST	0.99	85
					EXON3	cDNA / EST	0.93	85
					EXON2	cDNA / EST	0.97	91
					EXON1	cDNA / EST	0.97	134
					5' UTR			1309
	complete	R	A	tetraploid	Fragile-X-F-like	cDNA / EST	0.97	11488	Transmembrane Fragile-X-F protein
					3' UTR			274
					EXON14	cDNA / EST	0.96	79
					EXON13	cDNA / EST	0.96	80
					EXON12	cDNA / EST	0.99	81
					EXON11	cDNA / EST	0.99	70
					EXON10	cDNA / EST	0.99	75
					EXON9	cDNA / EST	0.99	206
					EXON8	cDNA / EST	0.97	250
					EXON7	cDNA / EST	0.98	46
					EXON6	cDNA / EST	0.98	70
					EXON5	cDNA / EST	0.98	70
					EXON4	cDNA / EST	0.98	85
					EXON3	cDNA / EST	0.98	85
					EXON2	cDNA / EST	0.98	91
					EXON1	cDNA / EST	0.98	134
					5' UTR			1309
	complete	R	A	hexaploid	Fragile-X-F-like	cDNA / EST	0.97	11488	Transmembrane Fragile-X-F protein
					3' UTR			274
					EXON14	cDNA / EST	0.96	79
					EXON13	cDNA / EST	0.96	80
					EXON12	cDNA / EST	0.99	81
					EXON11	cDNA / EST	0.99	70
					EXON10	cDNA / EST	0.99	75
					EXON9	cDNA / EST	0.99	206
					EXON8	cDNA / EST	0.97	250
					EXON7	cDNA / EST	0.98	46
					EXON6	cDNA / EST	0.98	70
					EXON5	cDNA / EST	0.98	70
					EXON4	cDNA / EST	0.98	85
					EXON3	cDNA / EST	0.98	85
					EXON2	cDNA / EST	0.98	91
					EXON1	cDNA / EST	0.98	134
					5' UTR			1309
	complete	R	D	hexaploid	Fragile-X-F-like	cDNA / EST	0.980769	8994	Transmembrane Fragile-X-F protein
					3' UTR			274
					EXON14	cDNA / EST	0.96	79
					EXON13	cDNA / EST	0.96	80
					EXON12	cDNA / EST	0.99	81
					EXON11	cDNA / EST	0.99	70
					EXON10	cDNA / EST	0.99	75
					EXON9	cDNA / EST	0.99	206
					EXON8	cDNA / EST	0.97	250
					EXON7	cDNA / EST	0.98	46
					EXON6	cDNA / EST	0.98	70
					EXON5	cDNA / EST	0.98	70
					EXON4	cDNA / EST	0.98	85
					EXON3	cDNA / EST	0.98	85
					EXON2	cDNA / EST	0.98	91
					EXON1	cDNA / EST	0.98	134
					5' UTR			412
	complete	R		Brachypodium	Fragile-X-F-like	cDNA / EST	0.97	15136	Transmembrane Fragile-X-F protein
					3' UTR			423
					EXON14	cDNA / EST	0.980769	79
					EXON13	cDNA / EST	0.96	80
					EXON12	cDNA / EST	0.99	81
					EXON11	cDNA / EST	0.99	70
					EXON10	cDNA / EST	0.99	75
					EXON9	cDNA / EST	0.99	206
					EXON8	cDNA / EST	0.97	250
					EXON7	cDNA / EST	0.98	46
					EXON6	cDNA / EST	0.98	70
					EXON5	cDNA / EST	0.98	70
					EXON4	cDNA / EST	0.98	85
					EXON3	cDNA / EST	0.98	85
					EXON2	cDNA / EST	0.98	91
					EXON1	cDNA / EST	0.98	137
					5' UTR			236
	complete	R		Rice	Fragile-X-F-like	cDNA / EST	0.97	7699	Transmembrane Fragile-X-F protein
					3' UTR			413
					EXON14	cDNA / EST	0.980769	79
					EXON13	cDNA / EST	0.96	80
					EXON12	cDNA / EST	0.99	81
					EXON11	cDNA / EST	0.99	70
					EXON10	cDNA / EST	0.99	75
					EXON9	cDNA / EST	0.99	206
					EXON8	cDNA / EST	0.97	250
					EXON7	cDNA / EST	0.98	46
					EXON6	cDNA / EST	0.98	70
					EXON5	cDNA / EST	0.98	70
					EXON4	cDNA / EST	0.98	85
					EXON3	cDNA / EST	0.98	85
					EXON2	cDNA / EST	0.98	91
					EXON1	cDNA / EST	0.98	134
					5' UTR			236
	complete	R		Sorghum	Fragile-X-F-like	cDNA / EST	0.97	7667	Transmembrane Fragile-X-F protein
					3' UTR			413
					EXON14	cDNA / EST	0.980055	79
					EXON13	cDNA / EST	0.980385	80
					EXON12	cDNA / EST	0.98033	81
					EXON11	cDNA / EST	0.980275	70
					EXON10	cDNA / EST	0.98022	75
					EXON9	cDNA / EST	0.980165	206
					EXON8	cDNA / EST	0.98011	250
					EXON7	cDNA / EST	0.980055	46
					EXON6	cDNA / EST	0.98	70
					EXON5	cDNA / EST	0.979945	70
					EXON4	cDNA / EST	0.97989	85
					EXON3	cDNA / EST	0.979835	85
					EXON2	cDNA / EST	0.97978	91
					EXON1	cDNA / EST	0.979725	134
					5' UTR			396
	complete	R		Maize	Fragile-X-F-like	cDNA / EST	0.97	7952	Transmembrane Fragile-X-F protein
					3' UTR			624
					EXON14	cDNA / EST	0.980055	79
					EXON13	cDNA / EST	0.980385	80
					EXON12	cDNA / EST	0.98033	81
					EXON11	cDNA / EST	0.980275	70
					EXON10	cDNA / EST	0.98022	75
					EXON9	cDNA / EST	0.980165	206
					EXON8	cDNA / EST	0.98011	250
					EXON7	cDNA / EST	0.980055	46
					EXON6	cDNA / EST	0.98	70
					EXON5	cDNA / EST	0.979945	70
					EXON4	cDNA / EST	0.97989	85
					EXON3	cDNA / EST	0.979835	85
					EXON2	cDNA / EST	0.97978	91
					EXON1	cDNA / EST	0.979725	134
					5' UTR			345
	complete	R		Foxtail Millet	Fragile-X-F-like	cDNA / EST	0.97	7639	Transmembrane Fragile-X-F protein
					3' UTR			792
					EXON14	cDNA / EST	0.980055	222
					EXON13	cDNA / EST	0.980385	70
					EXON12	cDNA / EST	0.98033	75
					EXON11	cDNA / EST	0.980275	206
					EXON10	cDNA / EST	0.98022	214
					EXON9	cDNA / EST	0.980165	46
					EXON8	cDNA / EST	0.98011	70
					EXON7	cDNA / EST	0.980055	111
					EXON6	cDNA / EST	0.98	96
					EXON5	cDNA / EST	0.979945	22
					EXON4	cDNA / EST	0.97989	85
					EXON3	cDNA / EST	0.979835	85
					EXON2	cDNA / EST	0.97978	91
					EXON1	cDNA / EST	0.979725	134
					5' UTR			279
DUF6-like	complete	F	A	diploid	DUF6-like	cDNA / EST	0.9	4741	Integral membrane protein DUF6
					5' UTR			1812
					EXON1	cDNA / EST	0.89	331
					EXON2	cDNA / EST	0.81	242
					EXON3	cDNA / EST	0.81	123
					EXON4	cDNA / EST	0.92	117
					EXON5	cDNA / EST	0.92	183
					EXON6	cDNA / EST	0.95	142
					EXON7	cDNA / EST	0.95	166
					EXON8	cDNA / EST	0.95	19
					3' UTR			355
	complete	F	A	tetraploid	DUF6-like	cDNA / EST	0.9	5410	Integral membrane protein DUF6
					5' UTR			2481
					EXON1	cDNA / EST	0.89	331
					EXON2	cDNA / EST	0.81	242
					EXON3	cDNA / EST	0.81	123
					EXON4	cDNA / EST	0.92	117
					EXON5	cDNA / EST	0.92	183
					EXON6	cDNA / EST	0.95	142
					EXON7	cDNA / EST	0.95	166
					EXON8	cDNA / EST	0.95	19
					3' UTR			426
	complete	F	A	hexaploid	DUF6-like	cDNA / EST	0.9	5410	Integral membrane protein DUF6
					5' UTR			2481
					EXON1	cDNA / EST	0.89	331
					EXON2	cDNA / EST	0.81	242
					EXON3	cDNA / EST	0.81	123
					EXON4	cDNA / EST	0.92	117
					EXON5	cDNA / EST	0.92	183
					EXON6	cDNA / EST	0.95	142
					EXON7	cDNA / EST	0.95	166
					EXON8	cDNA / EST	0.95	19
					3' UTR			426
	complete	F	B	tetraploid	DUF6-like	cDNA / EST	0.9	4098	Integral membrane protein DUF6
					5' UTR			1644
					EXON1	cDNA / EST	0.89	319
					EXON2	cDNA / EST	0.81	242
					EXON3	cDNA / EST	0.81	123
					EXON4	cDNA / EST	0.92	117
					EXON5	cDNA / EST	0.92	183
					EXON6	cDNA / EST	0.95	142
					EXON7	cDNA / EST	0.95	166
					EXON8	cDNA / EST	0.95	19
					3' UTR			72
	complete	F	B	hexaploid	DUF6-like	cDNA / EST	0.9	4098
					5' UTR			1644
					EXON1	cDNA / EST	0.89	319
					EXON2	cDNA / EST	0.81	242
					EXON3	cDNA / EST	0.81	123
					EXON4	cDNA / EST	0.92	117
					EXON5	cDNA / EST	0.92	183
					EXON6	cDNA / EST	0.95	142
					EXON7	cDNA / EST	0.95	166
					EXON8	cDNA / EST	0.95	19
					3' UTR			72
	complete	F	D	diploid	DUF6-like	cDNA / EST	0.9	4537	Integral membrane protein DUF6
					5' UTR			1693
					EXON1	cDNA / EST	0.89	331
					EXON2	cDNA / EST	0.81	242
					EXON3	cDNA / EST	0.81	123
					EXON4	cDNA / EST	0.92	117
					EXON5	cDNA / EST	0.92	48
					EXON6	cDNA / EST	0.95	142
					EXON7	cDNA / EST	0.95	166
					EXON8	cDNA / EST	0.95	19
					3' UTR			281
	complete	F	D	hexaploid	DUF6-like	cDNA / EST	0.9	4537	Integral membrane protein DUF6
					5' UTR			1693
					EXON1	cDNA / EST	0.89	331
					EXON2	cDNA / EST	0.81	242
					EXON3	cDNA / EST	0.81	123
					EXON4	cDNA / EST	0.92	117
					EXON5	cDNA / EST	0.92	48
					EXON6	cDNA / EST	0.95	142
					EXON7	cDNA / EST	0.95	166
					EXON8	cDNA / EST	0.95	19
					3' UTR			281
	complete	F		Brachypodium	DUF6-like	cDNA / EST	0.9	3855	Integral membrane protein DUF6
					5' UTR			535
					EXON1	cDNA / EST	0.89	328
					EXON2	cDNA / EST	0.81	242
					EXON3	cDNA / EST	0.81	123
					EXON4	cDNA / EST	0.92	117
					EXON5	cDNA / EST	0.92	183
					EXON6	cDNA / EST	0.95	142
					EXON7	cDNA / EST	0.95	166
					EXON8	cDNA / EST	0.95	19
					3' UTR			425
	complete	F		Rice	DUF6-like	cDNA / EST	0.9	3688	Integral membrane protein DUF6
					5' UTR			283
					EXON1	cDNA / EST	0.89	373
					EXON2	cDNA / EST	0.81	242
					EXON3	cDNA / EST	0.81	123
					EXON4	cDNA / EST	0.92	117
					EXON5	cDNA / EST	0.92	183
					EXON6	cDNA / EST	0.95	142
					EXON7	cDNA / EST	0.95	166
					EXON8	cDNA / EST	0.95	19
					3' UTR			425
	complete	F		Sorghum	DUF6-like	cDNA / EST	0.9	3688	Integral membrane protein DUF6
					5' UTR			283
					EXON1	cDNA / EST	0.89	373
					EXON2	cDNA / EST	0.81	242
					EXON3	cDNA / EST	0.81	123
					EXON4	cDNA / EST	0.92	117
					EXON5	cDNA / EST	0.92	183
					EXON6	cDNA / EST	0.95	142
					EXON7	cDNA / EST	0.95	166
					EXON8	cDNA / EST	0.95	19
					3' UTR			425
	complete	F		Maize	DUF6-like	cDNA / EST	0.9	3297	Integral membrane protein DUF6
					5' UTR			345
					EXON1	cDNA / EST	0.89	352
					EXON2	cDNA / EST	0.81	242
					EXON3	cDNA / EST	0.81	123
					EXON4	cDNA / EST	0.92	117
					EXON5	cDNA / EST	0.92	183
					EXON6	cDNA / EST	0.95	142
					EXON7	cDNA / EST	0.95	166
					EXON8	cDNA / EST	0.95	19
					3' UTR			624
	complete	F		Foxtail Millet	DUF6-like	cDNA / EST	0.901111	3883	Integral membrane protein DUF6
					5' UTR			1107
					EXON1	cDNA / EST	0.87	355
					EXON2	cDNA / EST	0.81	242
					EXON3	cDNA / EST	0.81	123
					EXON4	cDNA / EST	0.89	117
					EXON5	cDNA / EST	0.92	183
					EXON6	cDNA / EST	0.93	142
					EXON7	cDNA / EST	0.95	166
					EXON8	cDNA / EST	0.95	19
					3' UTR			23
Rht	complete	F	A	diploid	Rht		0.98	3944	Gibberellins are plant hormones which have great impact on growth signalling. DELLA proteins are transcriptional regulators of growth related proteins which are downregulated when gibberellins bind to their receptor GID1. GID1 forms a complex with DELLA proteins and signals them towards 26S proteasome. The N terminal of DELLA proteins contains conserved DELLA and VHYNP motifs which are important …
					5' UTR			620
					EXON	cDNA / EST	0.98	1861
					3' UTR			1462
	complete	F	A	tetraploid	Rht		0.98	3956
					5' UTR			623
					EXON	cDNA / EST	0.98	1863
					3' UTR			1470
	complete	F	A	hexaploid	Rht		0.98	3956
					5' UTR			623
					EXON	cDNA / EST	0.98	1863
					3' UTR			1470
	complete	F	B	tetraploid	Rht		0.98	3794
					5' UTR			1004
					EXON	cDNA / EST	0.98	1863
					3' UTR			927
	complete	F	B	hexaploid	Rht		0.98	3797
					5' UTR			1004
					EXON	cDNA / EST	0.98	1866
					3' UTR			927
	complete	F	D	diploid	Rht		0.98	3974
					5' UTR			606
					EXON	cDNA / EST	0.98	1872
					3' UTR			1496
	complete	F	D	hexaploid	Rht		0.98	3974
					5' UTR			606
					EXON	cDNA / EST	0.98	1872
					3' UTR			1496
	complete	F		Brachypodium	Rht		0.98	4234
					5' UTR			1511
					EXON	cDNA / EST	0.98	1872
					3' UTR			2942
	complete	F		Rice	Rht		0.98	3797
					5' UTR			779
					EXON	cDNA / EST	0.98	1878
					3' UTR			306
	complete	F		Sorghum	Rht		0.98	5816
					5' UTR			1371
					EXON	cDNA / EST	0.98	1884
					3' UTR			2561
	complete	F		Maize	Rht		0.98	3086
					5' UTR			731
					EXON	cDNA / EST	0.98	1893
					3' UTR			462
	complete	F		Foxtail Millet	Rht		0.98	4001
					5' UTR			934
					EXON	cDNA / EST	0.98	1866
					3' UTR			1201
